# Supplementary material for: Interleukin-17A-Correlated Myocarditis in Patients with Psoriasis: Cardiac Recovery following Secukinumab Administration
Source: J Clin Med. 2023 Jun 12;12(12):4010. doi: 10.3390/jcm12124010 (PMC10299195; doi:10.3390/jcm12124010)
Supplement: Supplementary file 1 [file jcm-12-04010-s001.zip]

Archive with 1 entries (1 files):
- jcm-2433066-supplementary.mp4
